# Supplementary material for: Remediation of Cr(VI)-Contaminated Soil by Biochar-Supported Nanoscale Zero-Valent Iron and the Consequences for Indigenous Microbial Communities
Source: Nanomaterials (Basel). 2022 Oct 10;12(19):3541. doi: 10.3390/nano12193541 (PMC9565499; doi:10.3390/nano12193541)
Supplement: Supplementary file 1 [file nanomaterials-12-03541-s001.zip]

Archive with 1 entries (1 files):
- nanomaterials-1946639-supplementary-revised.pdf
